# Supplementary material for: The transcriptional dynamics of TIFY/JAZ and BBX families in jasmonate signaling reveal SlBBX17 as a positive regulator of tomato defense
Source: Plant Cell Rep. 2026 Jul 4;45(7):217. doi: 10.1007/s00299-026-03893-8 (PMC13333002; doi:10.1007/s00299-026-03893-8)
Supplement: Supplementary file 2 — Supplementary file2 (XLSX 40 KB) [file 299_2026_3893_MOESM2_ESM.xlsx]

## Sheet: Manuscript Information
Manuscript: The transcriptional dynamics of TIFY/JAZ and BBX families in jasmonate signaling reveal SlBBX17 as a positive regulator of plant defense in tomato
Journal name: Plant Cell Reports
Authors: Bruno Silvestre Lira1, Letícia Guimarães Barbosa1, Marcelo Lattarulo Campos2, Juliene Moreira1, Gabriel Ponciano1, Raquel Tsu Ay Wu1, Lumi Shiose1, Nikolaos Ntelkis3,4, Nathalia de Setta5, Alain Goossens3,4,6, Luciano Freschi1, Magdalena Rossi1‡.
Affiliations:
1 Departamento de Botânica, Instituto de Biociências, Universidade de São Paulo, Rua do Matão 277, 05508-090, São Paulo, Brasil.
2 Departamento de Botânica e Ecologia, Instituto de Biociências, Universidade Federal de Mato Grosso, Av. Fernando Corrêa da Costa 2367, 78060-900, Mato Grosso, Brasil.
3 Department of Plant Biotechnology and Bioinformatics, Ghent University, Technologiepark-Zwijnaarde 71, Ghent, Belgium.
4 Center for Plant Systems Biology, VIB, Technologiepark-Zwijnaarde 71, Ghent, Belgium.
5 Centro de Ciências Naturais e Humanas, Universidade Federal do ABC, Alameda da Universidade s/n, 09606-405, São Bernardo do Campo, Brasil.
6 Department of Botany and Zoology, Stellenbosch University, Stellenbosch, 7600, South Africa.
‡Corresponding author.
Corresponding author e-mail: mmrossi@usp.br

## Sheet: Table S1
Supplementary Table S1. Sequences used for phylogenetic reconstructions.
Species	Locus ID	Locus name	Clade
Arabidopsis thaliana	AT1G17380	AtJAZ5	JAZ-II
Arabidopsis thaliana	AT1G19180	AtJAZ1	JAZ-II
Arabidopsis thaliana	AT1G30135	AtJAZ8	JAZ-I
Arabidopsis thaliana	AT1G48500	AtJAZ4	JAZ-III
Arabidopsis thaliana	AT1G51600	AtZML2	ZIM
Arabidopsis thaliana	AT1G70700	AtJAZ9	JAZ-III
Arabidopsis thaliana	AT1G72450	AtJAZ6	JAZ-II
Arabidopsis thaliana	AT1G74950	AtJAZ2	JAZ-II
Arabidopsis thaliana	AT2G24790	AtBBX4	BBX - Structural Group I
Arabidopsis thaliana	AT2G34600	AtJAZ7	JAZ-I
Arabidopsis thaliana	AT3G02380	AtBBX3	BBX - Structural Group I
Arabidopsis thaliana	AT3G17860	AtJAZ3	JAZ-III
Arabidopsis thaliana	AT3G21175	AtZML1	ZIM
Arabidopsis thaliana	AT3G22275	AtJAZ13	JAZ-I
Arabidopsis thaliana	AT3G43440	AtJAZ11	JAZ-I
Arabidopsis thaliana	AT4G14713	AtPPD1	PPD
Arabidopsis thaliana	AT4G14720	AtPPD2	PPD
Arabidopsis thaliana	AT4G24470	AtZIM	ZIM
Arabidopsis thaliana	AT4G32570	AtTIFY8	TIFY8
Arabidopsis thaliana	AT5G13220	AtJAZ10	JAZ-I
Arabidopsis thaliana	AT5G15840	AtBBX1	BBX - Structural Group I
Arabidopsis thaliana	AT5G15850	AtBBX2	BBX - Structural Group I
Arabidopsis thaliana	AT5G20900	AtJAZ12	JAZ-I
Arabidopsis thaliana	AT5G24930	AtBBX5	BBX - Structural Group I
Arabidopsis thaliana	AT5G57660	AtBBX6	BBX - Structural Group I
Solanum lycopersicum	Solyc01g005440	SlJAZ6	JAZ-III
Solanum lycopersicum	Solyc01g009740	SlJAZ12	JAZ-I
Solanum lycopersicum	Solyc01g103600	SlJAZ13	JAZ-I
Solanum lycopersicum	Solyc01g106030	SlZML2	ZIM
Solanum lycopersicum	Solyc01g106040	SlZIM	ZIM
Solanum lycopersicum	Solyc01g110180	SlBBX25	BBX - Structural Group IV
Solanum lycopersicum	Solyc01g110370	SlBBX19	BBX - Structural Group IV
Solanum lycopersicum	Solyc02g079430	SlBBX29	BBX - Structural Group V
Solanum lycopersicum	Solyc02g084420	SlBBX18	BBX - Structural Group IV
Solanum lycopersicum	Solyc02g089500	SlBBX2	BBX - Structural Group I
Solanum lycopersicum	Solyc02g089520	SlBBX1	BBX - Structural Group I
Solanum lycopersicum	Solyc02g089540	SlBBX3	BBX - Structural Group I
Solanum lycopersicum	Solyc03g118540	SlJAZ5	JAZ-III
Solanum lycopersicum	Solyc03g119540	SlBBX14	BBX - Structural Group III
Solanum lycopersicum	Solyc03g122190	SlJAZ3	JAZ-II
Solanum lycopersicum	Solyc04g007210	SlBBX13	BBX - Structural Group III
Solanum lycopersicum	Solyc04g007470	SlBBX27	BBX - Structural Group VI
Solanum lycopersicum	Solyc04g081020	SlBBX21	BBX - Structural Group IV
Solanum lycopersicum	Solyc05g009310	SlBBX15	BBX - Structural Group III
Solanum lycopersicum	Solyc05g020020	SlBBX8	BBX - Structural Group II
Solanum lycopersicum	Solyc05g024010	SlBBX12	BBX - Structural Group II
Solanum lycopersicum	Solyc05g046040	SlBBX10	BBX - Structural Group II
Solanum lycopersicum	Solyc06g063280	SlBBX30	BBX - Structural Group V
Solanum lycopersicum	Solyc06g065650	SlTIFY8	TIFY8
Solanum lycopersicum	Solyc06g068930	SlJAZ8	JAZ-III
Solanum lycopersicum	Solyc06g073180	SlBBX24	BBX - Structural Group IV
Solanum lycopersicum	Solyc06g084120	SlPPD1	PPD
Solanum lycopersicum	Solyc07g006630	SlBBX6	BBX - Structural Group I
Solanum lycopersicum	Solyc07g042170	SlJAZ1	JAZ-II
Solanum lycopersicum	Solyc07g045180	SlBBX9	BBX - Structural Group II
Solanum lycopersicum	Solyc07g052620	SlBBX17	BBX - Structural Group V
Solanum lycopersicum	Solyc07g053140	SlBBX31	BBX - Structural Group V
Solanum lycopersicum	Solyc07g062160	SlBBX22	BBX - Structural Group IV
Solanum lycopersicum	Solyc08g006530	SlBBX4	BBX - Structural Group I
Solanum lycopersicum	Solyc08g036620	SlJAZ10	JAZ-I
Solanum lycopersicum	Solyc08g036640	SlJAZ9	JAZ-I
Solanum lycopersicum	Solyc08g036660	SlJAZ11	JAZ-I
Solanum lycopersicum	Solyc09g065630	SlPPD2	PPD
Solanum lycopersicum	Solyc09g074560	SlBBX11	BBX - Structural Group II
Solanum lycopersicum	Solyc10g006750	SlBBX26	BBX - Structural Group V
Solanum lycopersicum	Solyc10g047640	SlZML1	ZIM
Solanum lycopersicum	Solyc11g011030	SlJAZ7	JAZ-III
Solanum lycopersicum	Solyc12g005420	SlBBX23	BBX - Structural Group IV
Solanum lycopersicum	Solyc12g005660	SlBBX28	BBX - Structural Group V
Solanum lycopersicum	Solyc12g005750	SlBBX16	BBX - Structural Group V
Solanum lycopersicum	Solyc12g006240	SlBBX7	BBX - Structural Group II
Solanum lycopersicum	Solyc12g009220	SlJAZ2	JAZ-II
Solanum lycopersicum	Solyc12g049400	SlJAZ4	JAZ-II
Solanum lycopersicum	Solyc12g089240	SlBBX20	BBX - Structural Group IV
Solanum lycopersicum	Solyc12g096500	SlBBX5	BBX - Structural Group I
Solanum pennellii	Sopen01g001450		JAZ-III
Solanum pennellii	Sopen01g005240		JAZ-I
Solanum pennellii	Sopen01g005260		JAZ-I
Solanum pennellii	Sopen01g045960		JAZ-I
Solanum pennellii	Sopen03g037480		JAZ-III
Solanum pennellii	Sopen03g040960		JAZ-II
Solanum pennellii	Sopen06g026220		JAZ-III
Solanum pennellii	Sopen07g021770		JAZ-II
Solanum pennellii	Sopen08g011170		JAZ-I
Solanum pennellii	Sopen08g011370		JAZ-I
Solanum pennellii	Sopen08g011400		JAZ-I
Solanum pennellii	Sopen08g011410		JAZ-I
Solanum pennellii	Sopen11g005800		JAZ-III
Solanum pennellii	Sopen12g004170		JAZ-II
Solanum pennellii	Sopen12g023880		JAZ-II
Solanum tuberosum	PGSC0003DMG400001174		JAZ-I
Solanum tuberosum	PGSC0003DMG400001178		JAZ-I
Solanum tuberosum	PGSC0003DMG400002930		JAZ-II
Solanum tuberosum	PGSC0003DMG400004367		JAZ-II
Solanum tuberosum	PGSC0003DMG400006480		JAZ-I
Solanum tuberosum	PGSC0003DMG400008781		JAZ-I
Solanum tuberosum	PGSC0003DMG400008782		JAZ-I
Solanum tuberosum	PGSC0003DMG400014187		JAZ-III
Solanum tuberosum	PGSC0003DMG400015667		JAZ-III
Solanum tuberosum	PGSC0003DMG400022888		JAZ-II
Solanum tuberosum	PGSC0003DMG400028800		JAZ-III
Solanum tuberosum	PGSC0003DMG400029237		JAZ-II
Solanum tuberosum	PGSC0003DMG400032119		JAZ-III

## Sheet: Table S2
Supplementary Table S2. Primers used in the experiments.
Name	Locus	Sequence		Experiment
SlEXPRESSED	Solyc07g025390	F	GCTAAGAACGCTGGACCTAATG	qPCR
Expressed		R	TGGGTGTGCCTTTCTGAATG
SlJA2L	Solyc07g063410	F	GATTGGGCTGCTATGGCGG	qPCR
SlJA2L		R	CGGTTGAGTTCTCTTGGAAG
SlTD	Solyc09g008670	F	CGTAGTTTTTCCACCAATCCC	qPCR
SlJA2L		R	TAACTCCGAGCCTATCCGAG
SlMYC2	Solyc08g076930	F	GTACAGTTTTGCCTTCTTCGGG	qPCR
		R	CTCCTTTGCCTCTCTGCCTC
		F	ATGGTGGACAAACTGATCGTCGCC	Y2H
		R	TCAATTCATAAACCCGCCTCCTGG
		F	CCACAAATTTCCCCCTAACCAAAAC	Promoter Cloning
		R	CATAAACACAGCAAAAAAACAGGTGAAAATG
SlMED25	Solyc06g066370	F	ATGACTGAATACAGCTTGCCCACCATG	Y2H
		R	TTAGTGTGTTTCAGCAATTTTCGATGTCAACGC
SlZIM	Solyc01g106040	F	GAGAATGATGTCCCCACCAGGC	qPCR
SlZIM		R	CAGCAGACGACTTTCCACCTTC
SlZIML1	Solyc10g047640	F	GCTACGACCATAACCACCAC	qPCR
		R	CCAACAGCAGCAGCACCGCC
SlZIML2	Solyc01g106030	F	GACGACGACGATGATGACGAC	qPCR
SlZIML2		R	GGAAGGAGGACCATACAAGGCG
SlPPD1	Solyc06g084120	F	GCTTTCTGACCCCTACTAC	qPCR
SlPPD1		R	CTTGCTGAATCGCCTGTGAT
SlPPD2	Solyc09g065630	F	GCTGAATCGGCTGAAGAAACGG	qPCR
SlPPD2		R	TGAAGGGACAAAGAGTGGGC
SlJAZ1	Solyc07g042170	F	CGGAAAAGGCACAGATGACG	qPCR
SlJAZ1		R	ACTCGGAACCACCAAATCGG
SlJAZ2	Solyc12g009220	F	TCATCGTCGTCATCGTCGTC	qPCR
SlJAZ2		R	ACAGAAGGCTGTGGCATTG
SlJAZ3	Solyc03g122190	F	ATCTGAATCTCGGAATCGC	qPCR
SlJAZ3		R	GTCAAAGAAGCAGGGGCAGGAG
SlJAZ4	Solyc12g049400	F	GAAGCCAAAGCCTCAGCAAC	qPCR
SlJAZ4		R	CGCTCTAGCCGTGTCCCTGTC
SlJAZ5	Solyc03g118540	F	GCAGTGGTCATTCACGAAC	qPCR
SlJAZ5		R	CTTCAGTTGTGGTTATAGTCACC
SlJAZ6	Solyc01g005440	F	GGAGAGGGACTTTATGGGATTG	qPCR
SlJAZ6		R	GATGGTCAGTTGAGCAGGTG
SlJAZ7	Solyc11g011030	F	CAAATCCACCATTGACCCCC	qPCR
SlJAZ7		R	CTCTACGAGCCATAGCAAGTG
SlJAZ8	Solyc06g068930	F	GGCTCATCCTCAATACCACC	qPCR
SlJAZ8		R	AACACAGACAGAACCAGCG
SlJAZ9	Solyc08g036640	F	GCACTACGGAGGATCAAC	qPCR
SlJAZ9		R	GATATGGCGAAGTTGCTTGAAC
SlJAZ10	Solyc08g036620	F	GGAACTCACTCTTTCTCCTAGC	qPCR
SlJAZ10		R	TGGTGATGAAGGCTCAGACAG
SlJAZ11	Solyc08g036660	F	CCACCTTCTCTTTCTACTTTTTCTCC	qPCR
SlJAZ11		R	CTCCTCTGTTTCTCTACTTGC
SlJAZ12	Solyc01g009740	F	AAACACCACTACTCTCAATGTCTC	qPCR
SlJAZ12		R	CCGACTCACAACCAAGCC
SlJAZ13	Solyc01g103600	F	TCCAGTTTCACAAAGGGTCAC	qPCR
SlJAZ13		R	TGCGTTACAGTTTTCACTTGCC
SlTIFY8	Solyc06g065650	F	CCCCCACCCCCTTTACTAG	qPCR
		R	GACGGAGATGCCTCTGACGG
SlBBX1	Solyc02g089520	F	GGAGAACAGTGGGGGTTTAGATGG	qPCR
		R	AGGGGTTGGCAGAATGGATG
SlBBX2	Solyc02g089500	F	CCTGCTCAAGTTCAGTATTCAAAG	qPCR
		R	GACAACTGTCACACACCC
SlBBX3	Solyc02g089540	F	GAGAAAACTAAAGTTAGTCCAATGTTG	qPCR
		R	GTCACACACCCTTGCCC
SlBBX4	Solyc08g006530	F	CCGCAGCAGCACGACGATG	qPCR
		R	CTTGAAGTAGCCACGACTCC
SlBBX5	Solyc12g096500	F	GGTAGTTCCGTTCTATGATTTC	qPCR
		R	GAAGTATCCACGACGCTGC
SlBBX6	Solyc07g006630	F	CTTCGTCTTCTTTAGATGTTGG	qPCR
		R	TTCACCTTGATGATTCGCAG
SlBBX7	Solyc12g006240	F	CGTCTATGCCTACTTTTGACAAC	qPCR
		R	GCTCCCATATAGCAGCCC
SlBBX8	Solyc05g020020	F	CTGATGTGAGAAGGCGTGTG	qPCR
SlBBX8	Solyc05g020020	R	CGGTGAAGCAGCAAGGATTC	Solyc05g020020
SlBBX9	Solyc07g045180	F	GTAGTACACACGAGGAGAAAAGC	qPCR
SlBBX9	Solyc07g045180	R	GAGGAGGAACAGCGAACTCTGC	Solyc07g045180
SlBBX10	Solyc05g046040	F	CATCTCACGAGGCAACATCTTC	qPCR
SlBBX10	Solyc05g046040	R	GCAGGTAGAAAGGGTAAGGC	Solyc05g046040
SlBBX11	Solyc09g074560	F	CCGAAGAACCGAAATGCTGC	qPCR
SlBBX11	Solyc09g074560	R	CACCAGTATCACCGTGCC	Solyc09g074560
SlBBX12	Solyc05g024010	F	GCCGTCCTTTACTGCCGAGC	qPCR
SlBBX12	Solyc05g024010	R	CCCAATCACATTCTTGACAG	Solyc05g024010
SlBBX13	Solyc04g007210	F	TCTCAGGGTTAGGGTCAGGG	qPCR
SlBBX13	Solyc04g007210	R	AGAGCCATCCGCCATAAAGG	Solyc04g007210
SlBBX14	Solyc03g119540	F	GACAAAACTCATCAACCTTCTTG	qPCR
SlBBX14	Solyc03g119540	R	CTTCTTCGCCTCCCAGTAAG	Solyc03g119540
SlBBX15	Solyc05g009310	F	CAGTATCAGTGTCAGTGTCAGTC	qPCR
SlBBX15	Solyc05g009310	R	GTTGCTCCTCTTCATTCTCATC	Solyc05g009310
SlBBX16	Solyc12g005750	F	GCCTATGTATATTGTGAAGCAGATAATG	qPCR
		R	GTGAAACTCCAATCAAATACCTC
SlBBX17	Solyc07g052620	F	GTGGAAGAAGAGAGGGTGAC	qPCR
		R	AATCGTCGGCAAAATCAGC
		F	ATGTGTAGTGGAAGAAGAGAGGGTGAC	Localization, Y2H, Overexpression
		R	AATAAACAGAAAAAGCTCTTGCGGCG	Localization
		R	TCAAATAAACAGAAAAAGCTCTTGCGGCG	Overexpression
		CSY_G1	TCGTCTCCTGTGAAGCTGATCTGCCTATACGGCAGTGAAC	CRISPR/Cas9 vector assembly
		REP_G1	TCGTCTCACACAATAAACAGGTTTTAGAGCTAGAAATAGC
		F	TCTAGGCTATGCCAATTGTCTTG	Promoter Cloning
		R	TTGAAGAAAAATAGATATGTAATAATATGTAAAGAGAGG
		F	GTGGAAGAAGAGAGGGTGAC	Genotyping
		R	AATCGTCGGCAAAATCAGC
SlBBX18	Solyc02g084420	F	GGGTGAGTTGTGGTAGAAATG	qPCR
		R	CGGTATCTAATGTCTTCCTGGC
SlBBX19	Solyc01g110370	F	ATCTACTGAACAAGGTGATGTAAGGAG	qPCR
		R	GAGGTCTGGAGTTAAGGTCAATC
SlBBX20	Solyc12g089240	F	CTCTGCTCTCTACTCTGCTCC	qPCR
		R	GATGATACTGCTCCTCCCTTAG
SlBBX21	Solyc04g081020	F	AGAGATGCTACCTGGATGGC	qPCR
		R	AGAAGATGATGATGGGCTGATTTG
SlBBX22	Solyc07g062160	F	GACATCACAGTCCATTCAGAAGG	qPCR
		R	CTCTCCACCAAGTTTGCCAT
SlBBX23	Solyc12g005420	F	GGATAGGGCTTTGCTGTGC	qPCR
		R	GACTTTCGTGAGGATGCTGATGC
SlBBX24	Solyc06g073180	F	ACTGTGATTTGCTGTGCTGATG	qPCR
		R	GCTCAAGGCTACACGGATTC
SlBBX25	Solyc01g110180	F	GATGTTTGTGATAAAGAAGAGG	qPCR
		R	CTCCACTTAGAAGAAATCTGTTGTG
SlBBX26	Solyc10g006750	F	ATTGTGAGTTATGTGGTGAGAAC	qPCR
		R	CGGCGACGGCGAGGGAGAGAAATC
SlBBX27	Solyc04g007470	F	CCACCAGATCAGTTCATCTCAAC	qPCR
SlBBX27	Solyc04g007470	R	GTACTGCCCCAATCCTG	Solyc04g007470
SlBBX28	Solyc12g005660	F	GACAGAGAAGAGGAAGAGAAGG	qPCR
		R	CCACCGTCGCTGAACATC	Solyc04g007470
SlBBX29	Solyc02g079430	F	GGTCCCACTGTTTCTGTTTG	qPCR
		R	CATCATCTTCTTCTTCTTCCG
SlBBX30	Solyc06g063280	F	GGACAGCGACTCTAACGG	qPCR
		R	GAGGCAGACCCCTAAACC
SlBBX31	Solyc07g053140	F	CAGCGGAAGTTCGTCGTGTC	qPCR
		R	GATGAGTATGAGTCAACACTAGCGG
NPTII	NA	F	TGATATTCGGCAAGCAGGCA	genotyping
		R	GATGGATTGCACGCAGGTTC
Cas9	NA	F	CTCTGATGTGGATAAGTTGTTC	genotyping
		R	CTGAGAGTGGAGCCTTGGTG
Prom_CmYLCV	NA	NA	TGCTCTTCGCGCTGGCAGACATACTGTCCCAC	CRISPR/Cas9 vector assembly
CSY_TERMINATOR	NA	NA	TGCTCTTCTGACCTGCCTATACGGCAGTGAAC	CRISPR/Cas9 vector assembly
NA: Not Applicable

## Sheet: Table S3
Supplementary Table S3. Selective constraint analysis of Solanum JAZ sequences.
Site model	p0	ω0	lnl M0	ω0	p0	ω1	p1	lnl M1a	ω0	p0	ω1	p1	ω2	p2	lnl M2a	2Δl (M1a-M0)	2Δl (M2a-M1a)
Subgroup JAZ-I	1	0.36423	-2397.77	0.2245	0.54469	1	0.45531	-2387.86	0.2245	0.54469	1	0.37363	1	0.08167	-2387.86	19.81**	0
Subgroup JAZ-II	1	0.17568	-2598.69	0.09464	0.68412	1	0.31588	-2560.38	0.09464	0.68412	1	0.22058	1	0.0953	-2560.38	76.62**	0
Subgroup JAZ-III	1	0.34509	-3713.01	0.11155	0.43161	1	0.56839	-3675.06	0.11155	0.43161	1	0.32381	1	0.24458	-3675.06	75.90**	0
ω0: dN/dS estimates for the codons under purifying selection
p0: estimated proportion of codons under purifying selection
lnl: log likelihood of model
ω1: dN/dS estimates for the codons under neutral evolution
p1: estimated proportion of codons under neutral evolution
ω2: dN/dS estimates for the codons under positive selection
p2: estimated proportion of codons under positive selection
2Δl (M1a - M0): the likelihood ratio statistics (2Δl) is approximated by the χ2 distribution (degree of freedom = 1). The null hypothesis (M0) rejected is highlighted in bold (** P ≤ 0.01).
2Δl (M2a - M1a): the likelihood ratio statistics (2Δl) is approximated by the χ2 distribution (degree of freedom = 2). The null hypothesis (M1a) rejected is highlighted in bold (** P ≤ 0.01).
Foreground branch	Site class	Proportion of codons	Background ω	Foreground ω	2Δl (H1-H0)
JAZ1 (JAZ-II)	0	0.66571	ω0 = 0.096	ω0 = 0.096	1.44
	1	0.28892	ω1 = 1.000	ω1 = 1.000
	2a	0.03164	ω0 = 0.096	ω2 = 999
	2b	0.014	ω1 = 1.000	ω2 = 999
JAZ2 (JAZ-II)	0	0.63381	ω0 = 0.088	ω0 = 0.088	5.87
	1	0.2521	ω1 = 1.000	ω1 = 1.000
	2a	0.08163	ω0 = 0.088	ω2 = 283.173
	2b	0.032	ω1 = 1.000	ω2 = 283.173
JAZ3 (JAZ-II)	0	0.61393	ω0 = 0.077	ω0 = 0.077	0.006
	1	0.20903	ω1 = 1.000	ω1 = 1.000
	2a	0.13207	ω0 = 0.077	ω2 = 1.049
	2b	0.045	ω1 = 1.000	ω2 = 1.049
JAZ4 (JAZ-II)	0	0.64734	ω0 = 0.085	ω0 = 0.085	0.03
	1	0.24871	ω1 = 1.000	ω1 = 1.000
	2a	0.0751	ω0 = 0.085	ω2 = 1.187
	2b	0.029	ω1 = 1.000	ω2 = 1.187
JAZ5 (JAZ-III)	0	0.43161	ω0 = 0.112	ω0 = 0.112	0.9
	1	0.56839	ω1 = 1.000	ω1 = 1.000
	2a	0	ω0 = 0.112	ω2 = 1.000
	2b	0	ω1 = 1.000	ω2 = 1.000
JAZ6 (JAZ-III)	0	0.35623	ω0 = 0.088	ω0 = 0.088	0
	1	0.37383	ω1 = 1.000	ω1 = 1.000
	2a	0.13172	ω0 = 0.088	ω2 = 1.000
	2b	0.138	ω1 = 1.000	ω2 = 1.000
JAZ7 (JAZ-III)	0	0.28837	ω0 = 0.060	ω0 = 0.060	0
	1	0.21596	ω1 = 1.000	ω1 = 1.000
	2a	0.28342	ω0 = 0.060	ω2 = 1.000
	2b	0.212	ω1 = 1.000	ω2 = 1.000
JAZ8 (JAZ-III)	0	0.33203	ω0 = 0.075	ω0 = 0.075	0
	1	0.17442	ω1 = 1.000	ω1 = 1.000
	2a	0.324	ω0 = 0.075	ω2 = 1.000
	2b	0.17	ω1 = 1.000	ω2 = 1.000
JAZ9 (JAZ-I)	0	0.52537	ω0 = 0.232	ω0 = 0.232	21.94**
	1	0.37893	ω1 = 1.000	ω1 = 1.000
	2a	0.0556	ω0 = 0.232	ω2 = 999
	2b	0.0401	ω1 = 1.000	ω2 = 999
JAZ10 (JAZ-I)	0	0.54469	ω0 = 0.224	ω0 = 0.224	8e-06
	1	0.45531	ω1 = 1.000	ω1 = 1.000
	2a	0	ω0 = 0.224	ω2 = 1.000
	2b	0	ω1 = 1.000	ω2 = 1.000
JAZ11 (JAZ-I)	0	0.54326	ω0 = 0.232	ω0 = 0.232	7.36*
	1	0.41152	ω1 = 1.000	ω1 = 1.000
	2a	0.02573	ω0 = 0.232	ω2 = 999
	2b	0.01949	ω1 = 1.000	ω2 = 999
JAZ12 (JAZ-I)	0	0.01171	ω0 = 0.224	ω0 = 0.224	2.57
	1	0.00979	ω1 = 1.000	ω1 = 1.000
	2a	0.53298	ω0 =0.224	ω2 = 1.000
	2b	0.44552	ω1 = 1.000	ω2 = 1.000
JAZ13 (JAZ-I)	0	0.46287	ω0 = 0.238	ω0 = 0.238	2.19
	1	0.32809	ω1 = 1.000	ω1 = 1.000
	2a	0.12233	ω0 =0.238	ω2 = 999
	2b	0.08671	ω1 = 1.000	ω2 = 999
The branch-site model assumes four site classes (0, 1, 2a, 2b), with different ω ratios for the foreground and background lineages.
Site classes: 0: purifying selection in all branches; 1: neutral evolution in all branches; 2a: positive selection in foreground branches and purifying selection in background branches; 2b: positive selection in foreground branches and neutral evolution in background branches.
ω0: dN/dS estimates for the codons under purifying selection
ω1: dN/dS estimates for the codons under netral evolution
ω2: dN/dS estimates for the codons under positive selection
2Δl (H1 - H0): likelihood ratio statistics (2Δl) is approximated by the χ2 distribution (degree of freedom = 2). The H0 rejected is highlighted in bold (* P ≤ 0.01, ** P ≤ 0.01).
999 is the upper limit set by the program for the ω ratio, which means ω = ∞.

## Sheet: Table S4
Supplementary Table S4. Transcriptional profile of SlTIFY/JAZs and SlBBXs in leaves exposed to MeJA or mechanically injuried.
	MeJA exposure		Mechanical lesion
	4h	24h	1h	8h
SlBBX1	-1	0	0	-0.84
SlBBX2	-1.48	-0.54	0	-0.75
SlBBX3	-0.86	0	0	-1.66
SlBBX4	-1.11	-0.49	0	-0.53
SlBBX5	0.69	0.33	0.33	-0.72
SlBBX6	-0.95	0	0	-1.35
SlBBX7	0.63	0.44	0	-0.89
SlBBX8	0	0	0	-0.84
SlBBX9	0	0.87	0	0
SlBBX10	ND	ND	ND	ND
SlBBX11	0.69	0.31	0.97	-0.37
SlBBX12	0	0	0	-0.88
SlBBX13	-3.26	-1.81	0.6	0
SlBBX14	-2.27	0	0	0
SlBBX15	-4.06	-1.64	0	-1.02
SlBBX16	0	0	0	-0.77
SlBBX17	2.49	3.5	4.28	-1.82
SlBBX18	0	1.21	0	0.64
SlBBX19	0	0.7	0	-0.76
SlBBX20	1.44	1.36	2.16	0
SlBBX21	1.05	0.61	1.32	0.92
SlBBX22	0	0.86	0.64	-0.86
SlBBX23	2.22	-0.64	2.06	0
SlBBX24	0	0.76	0.55	-0.62
SlBBX25	-0.95	0	0	0
SlBBX26	-1.5	-0.22	0.44	-0.55
SlBBX27	-1.27	0.51	ND	ND
SlBBX28	0.24	0.69	0	-0.76
SlBBX29	-1.41	-0.21	0	0
SlBBX30	1.66	1.57	1.91	0
SlBBX31	0.83	0.85	0.62	-1.03
SlJAZ1	4.11	2.86	4.22	1.81
SlJAZ2	5.15	4.07	4.83	1.89
SlJAZ3	3.53	2.68	3.88	1.23
SlJAZ4	6.53	7.63	6.79	4.62
SlJAZ5	1.77	0.62	2.98	0.79
SlJAZ6	1.88	3.01	1.97	1.76
SlJAZ7	5.16	3.47	7.14	4.89
SlJAZ8	1.4	0	ND	ND
SlJAZ9	8.63	4.84	6.11	2.51
SlJAZ10	4.2	3.22	7.21	3.96
SlJAZ11	10.03	7.08	7.58	2.26
SlJAZ12	1.64	0.38	ND	ND
SlJAZ13	0.47	0	0.46	0
SlPPD1	0.77	0.82	0	-1
SlPPD2	0.43	0.79	0.16	0
SlZIM	0	0.79	0.84	0
SlZML1	0	0	0.36	-0.57
SlZML2	0.4	0.59	0	-0.56
SlTIFY8	0	-0.56	0	-0.65
SlMYC2	2.12	1.62	1.61	-0.52
SlJA2L	3.33	2.65	3.81	1.05
Values are normalized against the respective untreated sample and represent Log2 mean of at least three biological replicates. Statistically significant differences to the corresponding untreated sample are despicted as different than zero (P < 0.05). ND: Not detected.

## Sheet: Table S5
Supplementary Table S5. Differentially expressed SlTIFY/JAZs and SlBBXs in Slcoi and Slmyc1/Slmyc2 hairy roots exposed to JA.
	Control (GUS-transformed						Slcoi						Slmyc1/Slmyc2
	4h			24h			4h			24h			4h			24h
	log2FC	lfcSE	padj	log2FC	lfcSE	padj	log2FC	lfcSE	padj	log2FC	lfcSE	padj	log2FC	lfcSE	padj	log2FC	lfcSE	padj
SlBBX7	-0.11	0.22	1	1.75	0.25	0.0173042	0.28	0.21	1	-0.04	0.27	1	-0.3	0.22	1	0.11	0.27	1
SlBBX17	3.8	0.56	7.48068e-06	0.18	0.42	1	1.11	0.59	1	-0.2	0.41	1	1.28	0.44	1	-0.34	0.4	1
SlBBX20	1.63	0.21	0.0180684	2.01	0.22	2.70062e-05	0.84	0.21	1	0.3	0.22	1	0.59	0.21	1	0.49	0.22	1
SlBBX27	0.46	0.42	1	2.2	0.41	0.0185163	0.97	0.47	1	0.3	0.48	1	-0.21	0.32	1	0.69	0.34	1
SlJA2L	2.22	0.26	3.33278e-05	3.32	0.27	1.63958e-16	1.78	0.27	0.147801	0.19	0.3	1	1.25	0.26	1	0.36	0.3	1
SlJAZ1	3.87	0.15	3.95173e-79	3.22	0.15	6.40472e-47	-0.26	0.15	1	-0.16	0.15	1	2.17	0.15	1.67129e-12	2.46	0.15	9.81185e-20
SlJAZ2	5.61	0.33	1.5941e-43	5.2	0.33	2.07839e-34	0.36	0.45	1	-0.3	0.42	1	2.46	0.33	0.000509343	3.83	0.33	1.42711e-15
SlJAZ3	5.81	0.23	1.37462e-92	5.26	0.24	4.00836e-66	-0.08	0.34	1	0.18	0.36	1	2.9	0.24	1.3757e-13	3.72	0.24	4.79325e-27
SlJAZ4	3.2	0.29	4.51535e-13	4.57	0.37	1.99499e-20	-0.38	0.55	1	-0.91	0.77	1	1.74	0.29	0.294841	2.48	0.31	0.000226638
SlJAZ5	3.1	0.12	4.32477e-65	1.43	0.12	0.00233646	0.71	0.13	1	0	0.13	1	2.37	0.12	1.33932e-26	1.42	0.12	0.0335451
SlJAZ6	3.76	0.12	4.90238e-107	3.26	0.12	7.44984e-72	-0.03	0.13	1	-0.27	0.13	1	1.91	0.12	4.31907e-11	2.06	0.12	3.10344e-15
SlJAZ7	8.92	0.39	1.67029e-89	9.25	0.42	3.67661e-85	-0.92	1.7	1	-0.03	1.48	1	2.14	0.43	0.237089	4.16	0.34	2.47488e-18
SlJAZ9	9.71	0.66	8.31461e-38	9.84	1.19	2.03782e-12	0.04	1.67	1	-0.03	1.67	1	6.87	1.2	7.19575e-05	8.31	1.19	1.14151e-07
SlJAZ11	10.44	0.73	4.70048e-36	8.5	0.61	2.45949e-33	-0.92	1.67	1	-0.99	1.67	1	5.35	1.04	0.00157153	6.84	0.85	9.12136e-10
Values are normalized against the respective untreated sample and represent Log2 mean of three biological replicates. Statistically significant differences to the corresponding untreated sample are highlighted in bold (P < 0.05).

## Sheet: Table S6
Supplementary Table S6. Transcript ratio of SlMYC2, SlJAZ4, SlJAZ7, and SlTD in WT, Slbbx17, and 35S::SlBBX17 leaves 1 h after mechanical injury
	WT		Slbbx17 -5		Slbbx17 -7		35S::SlBBX17 L1		35S::SlBBX17 L2
	Control	Wounded	Control	Wounded	Control	Wounded	Control	Wounded	Control	Wounded
SlMYC2	1.00 ± 0.02 G	4.87 ± 0.32 A	2.44 ± 0.04 D	4.91 ± 0.17 A	3.28 ± 0.14 C	5.05 ± 0.07 A	1.32 ± 0.03 F	3.99 ± 0.15 B	1.63 ± 0.07 E	3.99 ± 0.08 B
SlJAZ4	1.00 ± 0.14 GH	84.34 ± 3.36 C	1.63 ± 0.17 FG	65.01 ± 2.29 D	1.89 ± 0.07 F	51.24 ± 1.99 E	0.63 ± 0.06 H	122.73 ± 5.49 B	0.71 ± 0.12 H	208.11 ± 10.43 A
SlJAZ7	1.00 ± 0.07 F	7.68 ± 0.18 BC	1.27 ± 0.19 EF	5.57 ± 0.30 D	1.33 ± 0.03 E	6.05 ± 0.64 CD	0.68 ± 0.03 G	11.09 ± 0.26 A	0.37 ± 0.04 H	12.44 ± 0.62 A
SlTD	1.00 ± 0.03 D	1.52 ± 0.06 C	1.54 ± 0.03 C	2.08 ± 0.14 B	1.46 ± 0.07 C	1.63 ± 0.02 C	0.14 ± 0.01 F	1.37 ± 0.06 C	0.25 ± 0.01 E	2.75 ± 0.06 A
Values represent mean ± S.E of at least three biological replicates normalized against the WT control sample. Different letters denote statistically significant differences among samples (P < 0.05).
